# Supplementary material for: The First Complete Mitochondrial Genome of the Genus Litostrophus: Insights into the Rearrangement and Evolution of Mitochondrial Genomes in Diplopoda
Source: Genes (Basel). 2024 Feb 18;15(2):254. doi: 10.3390/genes15020254 (PMC10888367; doi:10.3390/genes15020254)
Supplement: Supplementary file 1 [file genes-15-00254-s001.zip]

Archive with 1 entries (1 files):
- genes-2830115-supplementary.pdf
